# Supplementary material for: Label Free Glucose Electrochemical Biosensor Based on Poly(3,4-ethylenedioxy thiophene):Polystyrene Sulfonate/Titanium Carbide/Graphene Quantum Dots
Source: Biosensors (Basel). 2021 Aug 7;11(8):267. doi: 10.3390/bios11080267 (PMC8393679; doi:10.3390/bios11080267)
Supplement: Supplementary file 1 [file biosensors-11-00267-s001.zip]

Archive with 1 entries (1 files):
- biosensors-1220304-supplementary.pdf
